# Supplementary material for: Myokines May Be the Answer to the Beneficial Immunomodulation of Tailored Exercise—A Narrative Review
Source: Biomolecules. 2024 Sep 25;14(10):1205. doi: 10.3390/biom14101205 (PMC11506288; doi:10.3390/biom14101205)
Supplement: Supplementary file 1 [file biomolecules-14-01205-s001.zip]

Archive with 1 entries (1 files):
- Supplementary chart.pdf
